# Supplementary material for: Identity Leadership, Employee Burnout and the Mediating Role of Team Identification: Evidence from the Global Identity Leadership Development Project
Source: Int J Environ Res Public Health. 2021 Nov 17;18(22):12081. doi: 10.3390/ijerph182212081 (PMC8624344; doi:10.3390/ijerph182212081)
Supplement: Supplementary file 1 [file ijerph-18-12081-s001.zip]

Archive with 1 entries (1 files):
- ijerph-1425284-supplementary.pdf
